# Supplementary material for: Analysis of mRNA processing at whole transcriptome level, transcriptomic profile and genome sequence refinement of Trypanosoma cruzi
Source: Sci Rep. 2019 Nov 22;9:17376. doi: 10.1038/s41598-019-53924-6 (PMC6874640; doi:10.1038/s41598-019-53924-6)
Supplement: Supplementary file 2 — Supplementary file 1 [file 41598_2019_53924_MOESM2_ESM.xlsx]

## Sheet: chr17
C-LS	Start	End	Sense	transcript_id	SL	Alt_SL	PolyA	Alt_PolyA	FPKM	Blastx-Hit
TcX10_chr17	340354	342392	-	TCSX10.4959.R"	ND	ND	ND	ND	1.2044	SLACS_retrotransposable_element_[Trypanosoma_brucei_brucei_TREU927]
TcX10_chr17	750050	751559	-	TCSX10.4912.R"	ND	ND	ND	ND	2.14706	SLACS_retrotransposable_element_[Trypanosoma_brucei_brucei_TREU927]
TcX10_chr17	402264	402809	+	TCSX10.4896.1.F"	5	ND	ND	ND	81.8259	Not_Found
TcX10_chr17	536530	537329	-	TCSX10.4902.R"	ND	ND	ND	ND	3.12434	SLACS_retrotransposable_element_[Trypanosoma_brucei_brucei_TREU927]
TcX10_chr17	748745	749502	-	TCSX10.4911.R"	ND	ND	ND	ND	3.12665	SLACS_retrotransposable_element_[Trypanosoma_brucei_brucei_TREU927]
TcX10_chr17	537384	539111	-	TCSX10.4903.R"	ND	ND	ND	ND	2.24377	SLACS_retrotransposable_element_[Trypanosoma_brucei_brucei_TREU927]
TcX10_chr17	745943	747081	-	TCSX10.4963.R"	ND	ND	ND	ND	2.58043	putative_cleavage_and_polyadenylation_specificity_factor_[Trypanosoma_grayi]
TcX10_chr17	272855	273354	-	TCSX10.4913.R"	ND	ND	ND	ND	3.41085	SLACS_retrotransposable_element_[Trypanosoma_brucei_brucei_TREU927]
TcX10_chr17	535611	536230	-	TCSX10.4901.R"	ND	ND	ND	ND	2.49652	SLACS_reverse_transcriptase_[Trypanosoma_brucei_brucei_TREU927]
TcX10_chr17	493256	494112	.	TCSX10.4958.X"	ND	ND	ND	ND	1.39469	Not_Found
TcX10_chr17	663196	664432	.	TCSX10.4920.X"	ND	ND	ND	ND	3.00547	SLACS_retrotransposable_element_[Trypanosoma_brucei_brucei_TREU927]
TcX10_chr17	220558	221123	.	TCSX10.4889.X"	ND	ND	ND	ND	3.09626	Not_Found
TcX10_chr17	382060	383425	.	TCSX10.4976.X"	ND	ND	ND	ND	2.02562	SLACS_reverse_transcriptase_[Trypanosoma_brucei_brucei_TREU927]
TcX10_chr17	731154	731723	.	TCSX10.4952.X"	ND	ND	ND	ND	7.42896	putative_cleavage_and_polyadenylation_specificity_factor_[Trypanosoma_grayi]
TcX10_chr17	262642	263626	.	TCSX10.4923.X"	ND	ND	ND	ND	2.20876	SLACS_retrotransposable_element_[Trypanosoma_brucei_brucei_TREU927]
TcX10_chr17	732493	733702	.	TCSX10.4955.X"	ND	ND	ND	ND	1.83919	SLACS_reverse_transcriptase_[Trypanosoma_brucei_brucei_TREU927]
TcX10_chr17	539542	540354	.	TCSX10.4904.X"	ND	ND	ND	ND	6.01335	Not_Found
TcX10_chr17	494649	497528	.	TCSX10.4898.X"	ND	ND	ND	ND	1.58625	Not_Found
TcX10_chr17	491029	491626	.	TCSX10.4954.X"	ND	ND	ND	ND	3.02189	Not_Found
TcX10_chr17	807465	808319	.	TCSX10.4933.X"	ND	ND	ND	ND	2.44875	SLACS_reverse_transcriptase_[Trypanosoma_brucei_brucei_TREU927]
TcX10_chr17	196307	196661	.	TCSX10.4885.X"	ND	ND	ND	ND	5.63697	Not_Found
TcX10_chr17	147138	148725	.	TCSX10.4888.X"	ND	ND	ND	ND	0.950614	Not_Found
TcX10_chr17	688291	689967	.	TCSX10.4937.X"	ND	ND	ND	ND	2.52563	Not_Found
TcX10_chr17	175164	175607	.	TCSX10.4882.X"	ND	ND	ND	ND	4.51523	Not_Found
TcX10_chr17	734159	734608	.	TCSX10.4957.X"	ND	ND	ND	ND	7.77741	SLACS_retrotransposable_element_[Trypanosoma_brucei_brucei_TREU927]
TcX10_chr17	702132	704093	.	TCSX10.4938.X"	ND	ND	ND	ND	1.03217	Not_Found
TcX10_chr17	698541	700137	.	TCSX10.4910.X"	ND	ND	ND	ND	2.09838	Not_Found
TcX10_chr17	691459	692982	.	TCSX10.4908.X"	ND	ND	ND	ND	1.44199	Not_Found
TcX10_chr17	331666	334753	.	TCSX10.4956.X"	ND	ND	ND	ND	2.34214	Not_Found
TcX10_chr17	191721	192018	.	TCSX10.4887.X"	ND	ND	ND	ND	15.7805	Not_Found
TcX10_chr17	306686	307430	.	TCSX10.4947.X"	ND	ND	ND	ND	2.56334	Not_Found
TcX10_chr17	361210	362183	.	TCSX10.4970.X"	ND	ND	ND	ND	1.85228	SLACS_retrotransposable_element_[Trypanosoma_brucei_brucei_TREU927]
TcX10_chr17	172539	173033	.	TCSX10.4883.X"	ND	ND	ND	ND	2.81374	Not_Found
TcX10_chr17	145332	145984	.	TCSX10.4886.X"	ND	ND	ND	ND	8.72631	Not_Found
TcX10_chr17	690120	691088	.	TCSX10.4939.X"	ND	ND	ND	ND	3.43577	Not_Found
TcX10_chr17	735250	736021	.	TCSX10.4960.X"	ND	ND	ND	ND	2.56653	SLACS_retrotransposable_element_[Trypanosoma_brucei_brucei_TREU927]
TcX10_chr17	468236	469420	.	TCSX10.4935.X"	ND	ND	ND	ND	1.13296	Not_Found
TcX10_chr17	480991	482195	.	TCSX10.4951.X"	ND	ND	ND	ND	6.28592	Not_Found
TcX10_chr17	350231	352306	.	TCSX10.4966.X"	ND	ND	ND	ND	0.85166	Not_Found
TcX10_chr17	449965	451047	.	TCSX10.4917.X"	ND	ND	ND	ND	3.72942	Not_Found
TcX10_chr17	755324	756872	.	TCSX10.4914.X"	ND	ND	ND	ND	1.25109	Not_Found
TcX10_chr17	477645	480024	.	TCSX10.4948.X"	ND	ND	ND	ND	2.45616	Not_Found
TcX10_chr17	660798	662027	.	TCSX10.4909.X"	ND	ND	ND	ND	1.08103	putative_cleavage_and_polyadenylation_specificity_factor_[Trypanosoma_grayi]
TcX10_chr17	168668	169165	.	TCSX10.4881.X"	ND	ND	ND	ND	8.6246	Not_Found
TcX10_chr17	540536	542212	.	TCSX10.4905.X"	ND	ND	ND	ND	1.18853	Not_Found
TcX10_chr17	747215	748364	.	TCSX10.4965.X"	ND	ND	ND	ND	1.33386	SLACS_reverse_transcriptase_[Trypanosoma_brucei_brucei_TREU927]
TcX10_chr17	459907	460706	.	TCSX10.4930.X"	ND	ND	ND	ND	1.53876	Not_Found
TcX10_chr17	759703	760795	.	TCSX10.4915.X"	ND	ND	ND	ND	2.84771	Not_Found
TcX10_chr17	463851	464535	.	TCSX10.4931.X"	ND	ND	ND	ND	9.87364	Not_Found
TcX10_chr17	624237	624483	.	TCSX10.4906.X"	ND	ND	ND	ND	27.718	Not_Found
TcX10_chr17	244635	245269	.	TCSX10.4899.X"	ND	ND	ND	ND	5.47605	Not_Found
TcX10_chr17	258923	260015	.	TCSX10.4916.X"	ND	ND	ND	ND	3.01522	putative_cleavage_and_polyadenylation_specificity_factor_[Trypanosoma_grayi]
TcX10_chr17	347614	349946	.	TCSX10.4964.X"	ND	ND	ND	ND	2.74911	Not_Found
TcX10_chr17	439576	440199	.	TCSX10.4907.X"	ND	ND	ND	ND	2.06569	Not_Found
TcX10_chr17	737036	738109	.	TCSX10.4961.X"	ND	ND	ND	ND	7.88286	Not_Found
TcX10_chr17	11996	12745	.	TCSX10.4865.X"	ND	ND	ND	ND	8.60054	Not_Found
TcX10_chr17	458888	459649	.	TCSX10.4929.X"	ND	ND	ND	ND	1.92788	Not_Found
TcX10_chr17	355226	355677	.	TCSX10.4967.X"	ND	ND	ND	ND	6.70374	Not_Found
TcX10_chr17	297116	301643	.	TCSX10.4943.X"	ND	ND	ND	ND	2.74446	Not_Found
TcX10_chr17	346461	347476	.	TCSX10.4962.X"	ND	ND	ND	ND	2.76467	SLACS_reverse_transcriptase,_putative_[Trypanosoma_brucei_gambiense_DAL972]
TcX10_chr17	273543	274902	.	TCSX10.4919.X"	ND	ND	ND	ND	3.24575	SLACS_retrotransposable_element_[Trypanosoma_brucei_brucei_TREU927]
TcX10_chr17	362312	362786	.	TCSX10.4971.X"	ND	ND	ND	ND	3.65117	Not_Found
TcX10_chr17	791552	792123	.	TCSX10.4928.X"	ND	ND	ND	ND	3.25786	SLACS_reverse_transcriptase_[Trypanosoma_brucei_brucei_TREU927]
TcX10_chr17	751724	753605	.	TCSX10.4918.X"	ND	ND	ND	ND	3.94107	Not_Found
TcX10_chr17	533757	535480	.	TCSX10.4900.X"	ND	ND	ND	ND	2.06164	SLACS_reverse_transcriptase,_putative_[Trypanosoma_brucei_gambiense_DAL972]
TcX10_chr17	436780	439340	.	TCSX10.4897.X"	ND	ND	ND	ND	4.00779	Not_Found
TcX10_chr17	452549	453801	.	TCSX10.4924.X"	ND	ND	ND	ND	1.97174	Not_Found
TcX10_chr17	230323	230796	.	TCSX10.4891.X"	ND	ND	ND	ND	5.80448	Not_Found
TcX10_chr17	304137	305629	.	TCSX10.4945.X"	ND	ND	ND	ND	1.4779	Not_Found
TcX10_chr17	764912	765965	.	TCSX10.4925.X"	ND	ND	ND	ND	0.965909	Not_Found
TcX10_chr17	79167	79766	.	TCSX10.4874.X"	ND	ND	ND	ND	2.0034	Not_Found
TcX10_chr17	271572	272453	.	TCSX10.4894.X"	ND	ND	ND	ND	2.56771	SLACS_reverse_transcriptase_[Trypanosoma_brucei_brucei_TREU927]
TcX10_chr17	231242	231975	.	TCSX10.4890.X"	ND	ND	ND	ND	1.45622	putative_cleavage_and_polyadenylation_specificity_factor_[Trypanosoma_grayi]
TcX10_chr17	156129	156579	.	TCSX10.4895.X"	ND	ND	ND	ND	3.70328	Not_Found
TcX10_chr17	294995	295499	.	TCSX10.4936.X"	ND	ND	ND	ND	3.79523	putative_cleavage_and_polyadenylation_specificity_factor_[Trypanosoma_grayi]
TcX10_chr17	700321	701172	.	TCSX10.4932.X"	ND	ND	ND	ND	1.99217	SLACS_reverse_transcriptase_[Trypanosoma_brucei_brucei_TREU927]
TcX10_chr17	665714	667590	.	TCSX10.4926.X"	ND	ND	ND	ND	3.34499	Not_Found
TcX10_chr17	270356	271348	.	TCSX10.4893.X"	ND	ND	ND	ND	2.18504	putative_cleavage_and_polyadenylation_specificity_factor_[Trypanosoma_grayi]
TcX10_chr17	475392	477065	.	TCSX10.4946.X"	ND	ND	ND	ND	1.19103	Not_Found
TcX10_chr17	275301	276660	.	TCSX10.4922.X"	ND	ND	ND	ND	3.75489	Not_Found
TcX10_chr17	279276	280530	.	TCSX10.4927.X"	ND	ND	ND	ND	1.33531	Not_Found
TcX10_chr17	260209	262117	.	TCSX10.4921.X"	ND	ND	ND	ND	2.51366	Not_Found
TcX10_chr17	144022	144744	.	TCSX10.4878.X"	ND	ND	ND	ND	2.08576	SLACS_reverse_transcriptase_[Trypanosoma_brucei_brucei_TREU927]
TcX10_chr17	712112	714007	.	TCSX10.4949.X"	ND	ND	ND	ND	2.01821	Not_Found
TcX10_chr17	489592	490842	.	TCSX10.4953.X"	ND	ND	ND	ND	1.90511	Not_Found
TcX10_chr17	234039	234874	.	TCSX10.4892.X"	ND	ND	ND	ND	1.32414	Not_Found
TcX10_chr17	166914	167288	.	TCSX10.4879.X"	ND	ND	ND	ND	13.9163	Not_Found

## Sheet: chr47
C-LS	Start	End	Sense	transcript_id	SL	Alt_SL	PolyA	Alt_PolyA	Remarks	FPKM	Blastx-Hit
TcX10_chr47	392718	393676	+	TCSX10.9049.3.F	20	392707(6)	ND	ND	truncated	14.4847	maoC-like_dehydratase_[Trypanosoma_cruzi_strain_CL_Brener]
TcX10_chr47	346754	346979	-	TCSX10.9041.1.R	5	ND	ND	ND	truncated	49.3477	hypothetical_protein_Tc00.1047053507443.40_[Trypanosoma_cruzi_strain_CL_Brener]
TcX10_chr47	191075	192252	-	TCSX10.9072.1.R	8	192260(4)|192226(1)|192231(1)	ND	ND	truncated	7.3285	putative_amino_acid_transporter_PAT1_[Trypanosoma_grayi]
TcX10_chr47	326429	327308	-	TCSX10.9066.1.R	10	327390(2)|327296(1)	ND	ND	truncated	7.37792	acetylornithine_deacetylase,_partial_[Trypanosoma_cruzi_strain_CL_Brener]
TcX10_chr47	305426	306287	-	TCSX10.9107.1.R	2	306290(1)	ND	ND	truncated	3.2044	hypothetical_protein_Tc00.1047053507689.20_[Trypanosoma_cruzi_strain_CL_Brener]
TcX10_chr47	390095	391944	+	TCSX10.9049.1.F	48	ND	ND	ND	-	29.6799	acyl-CoA_dehydrogenase,_mitochondrial_precursor_[Trypanosoma_cruzi_strain_CL_Brener]
TcX10_chr47	299065	299631	+	TCSX10.9103.F	ND	ND	1	ND	-	0.780991	Not_Found
TcX10_chr47	393776	395484	+	TCSX10.9048.1.F	19	393796(1)	ND	ND	polycistronic	9.76007	hypothetical_protein_[Trypanosoma_cruzi_strain_CL_Brener]
TcX10_chr47	387478	389941	+	TCSX10.9047.1.F	8	387488(2)|387520(6)	ND	ND	-	11.5829	pre-rRNA-processing_protein_TSR1_[Trypanosoma_grayi]
TcX10_chr47	391945	392717	+	TCSX10.9049.2.F	22	391921(1)|391956(1)	ND	ND	-	19.7829	hypothetical_protein_[Trypanosoma_cruzi_strain_CL_Brener]
TcX10_chr47	241455	243720	-	TCSX10.9092.3.R	10	243712(10)|243691(1)	ND	ND	-	14.5388	putative_amino_acid_transporter_PAT1_[Trypanosoma_grayi]
TcX10_chr47	33610	33990	-	TCSX10.8952.1.R	6	ND	ND	ND	-	6.34627	Not_Found
TcX10_chr47	230334	232870	-	TCSX10.9090.3.R	47	232867(1)	ND	ND	-	68.0743	Not_Found
TcX10_chr47	170215	170595	-	TCSX10.9027.2.R	4	ND	ND	ND	-	6.78234	Not_Found
TcX10_chr47	255604	255704	-	TCSX10.9095.11.R	26	255701(1)	ND	ND	-	0	Not_Found
TcX10_chr47	322824	323266	-	TCSX10.9063.1.R	8	323348(3)	ND	ND	-	11.6666	acetylornithine_deacetylase,_partial_[Trypanosoma_cruzi_strain_CL_Brener]
TcX10_chr47	271376	273917	-	TCSX10.9096.6.R	332	273914(8)|273905(1)	ND	ND	-	50.5613	amino_acid_transporter_[Trypanosoma_cruzi_strain_CL_Brener]
TcX10_chr47	218543	220877	-	TCSX10.9085.2.R	17	220885(7)|220856(1)|220855(1)	ND	ND	-	17.6902	putative_amino_acid_transporter_PAT1_[Trypanosoma_grayi]
TcX10_chr47	267831	268333	-	TCSX10.9095.2.R	12	268327(1)	ND	ND	-	7.89363	Not_Found
TcX10_chr47	90793	91609	-	TCSX10.8971.1.R	7	91590(1)	ND	ND	-	18.5444	hypothetical_protein_[Trypanosoma_cruzi_strain_CL_Brener]
TcX10_chr47	274421	275080	-	TCSX10.9096.4.R	2	ND	ND	ND	-	19.3673	Not_Found
TcX10_chr47	264786	265287	-	TCSX10.9095.4.R	8	265285(1)	ND	ND	-	6.62351	Not_Found
TcX10_chr47	221697	223998	-	TCSX10.9086.1.R	10	223990(10)	ND	ND	-	28.6055	putative_amino_acid_transporter_PAT1_[Trypanosoma_grayi]
TcX10_chr47	86413	87306	-	TCSX10.8967.1.R	7	87287(1)	ND	ND	-	16.7317	hypothetical_protein_[Trypanosoma_cruzi_strain_CL_Brener]
TcX10_chr47	206743	210649	-	TCSX10.9081.2.R	5	ND	ND	ND	polycistronic	3.69798	Not_Found
TcX10_chr47	258695	259196	-	TCSX10.9095.8.R	8	259194(2)|259190(1)	ND	ND	-	9.24352	Not_Found
TcX10_chr47	259197	261742	-	TCSX10.9095.7.R	73	261730(1)	ND	ND	-	75.6984	Not_Found
TcX10_chr47	360115	360692	-	TCSX10.9052.1.R	9	360682(2)|360711(1)	ND	ND	-	8.2361	hypothetical_protein_Tc00.1047053505057.20_[Trypanosoma_cruzi_strain_CL_Brener]
TcX10_chr47	200850	202905	-	TCSX10.9077.1.R	11	202913(3)	ND	ND	-	12.9662	putative_amino_acid_transporter_PAT1_[Trypanosoma_grayi]
TcX10_chr47	176641	176994	-	TCSX10.9032.1.R	5	ND	ND	ND	-	4.8472	Not_Found
TcX10_chr47	276952	278795	-	TCSX10.9096.2.R	46	278776(1)|278790(1)	ND	ND	-	14.1823	hypothetical_protein_[Trypanosoma_cruzi_strain_CL_Brener]
TcX10_chr47	315523	316830	-	TCSX10.9057.2.R	17	316818(1)	ND	ND	-	7.94403	glutamamyl_carboxypeptidase_[Trypanosoma_cruzi_strain_CL_Brener]
TcX10_chr47	212590	214647	-	TCSX10.9082.2.R	15	214626(1)|214655(1)	ND	ND	-	15.7118	putative_amino_acid_transporter_PAT1_[Trypanosoma_grayi]
TcX10_chr47	322229	322644	-	TCSX10.9061.R	ND	ND	ND	ND	-	6.59935	glutamamyl_carboxypeptidase,_partial_[Trypanosoma_cruzi_strain_CL_Brener]
TcX10_chr47	268334	270873	-	TCSX10.9095.1.R	25	270870(1)|270861(1)	ND	ND	-	22.2006	Not_Found
TcX10_chr47	327883	328915	-	TCSX10.9067.1.R	5	ND	ND	ND	-	3.49361	glutamamyl_carboxypeptidase_[Trypanosoma_cruzi_strain_CL_Brener]
TcX10_chr47	188356	189981	-	TCSX10.9071.1.R	21	ND	1	ND	-	6.59626	Not_Found
TcX10_chr47	101483	101705	-	TCSX10.8981.R	1	ND	ND	ND	-	28.6524	Not_Found
TcX10_chr47	286115	287015	-	TCSX10.9099.1.R	2	287012(1)	ND	ND	-	1.99769	hypothetical_protein_Tc00.1047053507689.20_[Trypanosoma_cruzi_strain_CL_Brener]
TcX10_chr47	132095	133371	-	TCSX10.9009.R	1	ND	ND	ND	-	3.19095	Not_Found
TcX10_chr47	179475	179861	-	TCSX10.9035.1.R	5	ND	ND	ND	-	7.8736	Not_Found
TcX10_chr47	41947	42603	-	TCSX10.8958.R	ND	ND	1	ND	-	4.78662	hypothetical_protein_[Trypanosoma_cruzi_strain_CL_Brener]
TcX10_chr47	215419	217765	-	TCSX10.9083.1.R	23	217773(14)	ND	ND	-	28.5186	putative_amino_acid_transporter_PAT1_[Trypanosoma_grayi]
TcX10_chr47	307156	308669	-	TCSX10.9040.1.R	2	308657(1)	ND	ND	-	4.11045	hypothetical_protein_[Trypanosoma_cruzi_strain_CL_Brener]
TcX10_chr47	271063	271375	-	TCSX10.9096.7.R	9	271369(1)|271373(1)	ND	ND	-	18.6695	Not_Found
TcX10_chr47	239967	241454	-	TCSX10.9092.4.R	35	241422(1)	ND	ND	-	21.1502	UDP-Gal_or_UDP-GlcNAc-dependent_glycosyltransferase_[Trypanosoma_cruzi_strain_CL_Brener]
TcX10_chr47	42786	43331	-	TCSX10.8963.1.R	4	43312(1)	ND	ND	-	2.47453	Not_Found
TcX10_chr47	161959	163299	-	TCSX10.9023.1.R	5	ND	ND	ND	-	4.68054	hypothetical_protein_[Trypanosoma_cruzi_strain_CL_Brener]
TcX10_chr47	44960	46314	-	TCSX10.8957.1.R	5	ND	ND	ND	-	2.05397	hypothetical_protein_[Trypanosoma_cruzi_strain_CL_Brener]
TcX10_chr47	273918	274420	-	TCSX10.9096.5.R	11	274418(2)	ND	ND	-	8.1129	Not_Found
TcX10_chr47	220878	221467	-	TCSX10.9085.1.R	1	ND	ND	ND	-	4.5535	Not_Found
TcX10_chr47	171601	172625	-	TCSX10.9028.1.R	9	ND	ND	ND	-	6.76799	hypothetical_protein_[Trypanosoma_cruzi_strain_CL_Brener]
TcX10_chr47	52506	53063	-	TCSX10.8995.1.R	68	53044(3)|52973(1)	ND	ND	-	38.9427	Not_Found
TcX10_chr47	275081	276951	-	TCSX10.9096.3.R	55	277349(3)|276939(1)|276948(1)	ND	ND	-	31.4999	amino_acid_transporter_[Trypanosoma_cruzi_strain_CL_Brener]
TcX10_chr47	364067	364498	-	TCSX10.9062.R	1	364483(1)	ND	ND	-	11.1567	Not_Found
TcX10_chr47	261743	262244	-	TCSX10.9095.6.R	20	262236(1)|262238(1)|262242(1)	ND	ND	-	9.27292	Not_Found
TcX10_chr47	158489	158830	-	TCSX10.9020.1.R	4	158811(1)	ND	ND	-	11.0999	Not_Found
TcX10_chr47	357445	357742	-	TCSX10.9050.1.R	2	357737(2)	ND	ND	-	13.7276	Not_Found
TcX10_chr47	233371	235909	-	TCSX10.9090.1.R	33	ND	ND	ND	-	34.9528	amino_acid_transporter_[Trypanosoma_cruzi_strain_CL_Brener]
TcX10_chr47	309599	311564	-	TCSX10.9053.1.R	83	311552(8)|311646(4)	ND	ND	-	43.9037	glutamamyl_carboxypeptidase_[Trypanosoma_cruzi_strain_CL_Brener]
TcX10_chr47	214648	215260	-	TCSX10.9082.1.R	8	ND	ND	ND	-	3.26705	Not_Found
TcX10_chr47	203666	205854	-	TCSX10.9079.R	ND	ND	1	ND	-	13.8276	putative_amino_acid_transporter_PAT1_[Trypanosoma_grayi]
TcX10_chr47	320679	321661	-	TCSX10.9059.1.R	6	ND	ND	ND	-	2.70016	glutamamyl_carboxypeptidase_[Trypanosoma_cruzi_strain_CL_Brener]
TcX10_chr47	174193	175502	-	TCSX10.9030.1.R	7	175483(1)	ND	ND	-	2.50437	Not_Found
TcX10_chr47	61417	61792	-	TCSX10.9017.1.R	6	ND	ND	ND	-	6.53672	Not_Found
TcX10_chr47	308879	309598	-	TCSX10.9053.2.R	3	309693(2)	ND	ND	-	2.4742	Not_Found
TcX10_chr47	178094	178434	-	TCSX10.9034.1.R	5	178415(1)	ND	ND	-	7.05916	Not_Found
TcX10_chr47	187426	188239	-	TCSX10.9071.2.R	4	ND	ND	ND	-	2.23511	Not_Found
TcX10_chr47	278796	282690	-	TCSX10.9096.1.R	22	282684(12)|282662(1)	ND	ND	-	16.3514	hypothetical_protein_[Trypanosoma_cruzi_strain_CL_Brener]
TcX10_chr47	312192	313354	-	TCSX10.9055.1.R	21	313177(15)|313259(3)|313165(3)|313349(3)	ND	ND	-	9.6697	glutamamyl_carboxypeptidase_[Trypanosoma_cruzi_strain_CL_Brener]
TcX10_chr47	249651	250153	-	TCSX10.9093.3.R	14	250151(1)	ND	ND	-	10.317	Not_Found
TcX10_chr47	14163	14458	-	TCSX10.8941.1.R	3	14422(1)	ND	ND	-	9.15838	Not_Found
TcX10_chr47	227537	229831	-	TCSX10.9089.1.R	48	229828(2)	ND	ND	-	24.0433	amino_acid_transporter_[Trypanosoma_cruzi_strain_CL_Brener]
TcX10_chr47	250799	252687	-	TCSX10.9093.1.R	357	252675(7)|252684(4)	ND	ND	-	115.111	amino_acid_transporter_[Trypanosoma_cruzi_strain_CL_Brener]
TcX10_chr47	364697	365236	-	TCSX10.9064.1.R	19	ND	ND	ND	-	17.611	Not_Found
TcX10_chr47	44256	44823	-	TCSX10.8965.1.R	2	44804(1)	ND	ND	-	4.71417	Not_Found
TcX10_chr47	193016	193625	-	TCSX10.9073.R	ND	ND	1	ND	-	3.13263	Not_Found
TcX10_chr47	210650	212393	-	TCSX10.9081.1.R	87	212377(4)	ND	ND	-	31.3004	Not_Found
TcX10_chr47	290162	291264	-	TCSX10.9101.1.R	29	ND	ND	ND	-	16.3102	Not_Found
TcX10_chr47	161426	161808	-	TCSX10.9022.1.R	5	ND	ND	ND	-	8.05399	Not_Found
TcX10_chr47	92520	93049	-	TCSX10.8976.1.R	2	ND	ND	ND	-	1.62452	Not_Found
TcX10_chr47	108467	108841	-	TCSX10.8992.1.R	2	ND	ND	ND	-	5.18342	Not_Found
TcX10_chr47	27541	28098	-	TCSX10.8948.1.R	40	28079(1)	ND	ND	-	41.5473	Not_Found
TcX10_chr47	146332	147280	-	TCSX10.9038.1.R	4	147261(1)	ND	ND	-	3.0395	hypothetical_protein_[Trypanosoma_cruzi_strain_CL_Brener]
TcX10_chr47	47206	47759	-	TCSX10.8988.1.R	6	ND	ND	ND	-	7.04736	Not_Found
TcX10_chr47	244325	246823	-	TCSX10.9092.1.R	14	246831(8)	ND	ND	-	11.2649	putative_amino_acid_transporter_PAT1_[Trypanosoma_grayi]
TcX10_chr47	102861	103136	-	TCSX10.8982.1.R	6	ND	ND	ND	-	9.03826	Not_Found
TcX10_chr47	118488	118976	-	TCSX10.9000.1.R	4	118957(2)	ND	ND	-	4.10015	Not_Found
TcX10_chr47	250260	250798	-	TCSX10.9093.2.R	3	250812(2)	1	ND	-	58.3331	Not_Found
TcX10_chr47	243721	244324	-	TCSX10.9092.2.R	10	ND	ND	ND	-	6.94169	Not_Found
TcX10_chr47	232871	233370	-	TCSX10.9090.2.R	6	233368(1)	ND	ND	-	2.89621	Not_Found
TcX10_chr47	372985	373541	-	TCSX10.9045.1.R	11	373531(2)|373555(1)	ND	ND	-	4.05591	hypothetical_protein_Tc00.1047053505057.20_[Trypanosoma_cruzi_strain_CL_Brener]
TcX10_chr47	329972	330260	-	TCSX10.9068.R	ND	ND	ND	ND	-	9.73421	acetylornithine_deacetylase,_partial_[Trypanosoma_cruzi_strain_CL_Brener]
TcX10_chr47	230027	230333	-	TCSX10.9090.4.R	15	230327(1)	ND	ND	-	27.6531	Not_Found
TcX10_chr47	255705	256208	-	TCSX10.9095.10.R	7	256202(1)|256176(1)	ND	ND	-	9.80359	Not_Found
TcX10_chr47	54736	56028	-	TCSX10.9002.1.R	4	56009(1)	ND	ND	-	2.0974	Not_Found
TcX10_chr47	227013	227318	-	TCSX10.9088.1.R	4	227316(1)|227310(1)	ND	ND	-	10.7517	Not_Found
TcX10_chr47	295757	296936	-	TCSX10.9102.2.R	8	296929(1)|296930(1)	ND	ND	-	2.64141	hypothetical_protein_[Trypanosoma_cruzi_strain_CL_Brener]
TcX10_chr47	172777	174064	-	TCSX10.9029.1.R	3	ND	ND	ND	-	3.80956	hypothetical_protein_[Trypanosoma_cruzi_strain_CL_Brener]
TcX10_chr47	224121	226817	-	TCSX10.9087.1.R	26	ND	ND	ND	-	28.3247	Not_Found
TcX10_chr47	15411	15893	-	TCSX10.8944.1.R	2	ND	ND	ND	-	5.04061	Not_Found
TcX10_chr47	217968	218379	-	TCSX10.9084.1.R	16	218355(1)	ND	ND	-	16.4922	Not_Found
TcX10_chr47	262383	264785	-	TCSX10.9095.5.R	71	264782(3)	1	ND	-	31.7521	amino_acid_transporter_[Trypanosoma_cruzi_strain_CL_Brener]
TcX10_chr47	203113	203518	-	TCSX10.9078.1.R	10	ND	ND	ND	-	13.2727	Not_Found
TcX10_chr47	343409	343528	-	TCSX10.9044.1.R	6	343610(3)	ND	ND	-	0	Not_Found
TcX10_chr47	198089	198911	-	TCSX10.9076.2.R	7	ND	ND	ND	-	5.29529	Not_Found
TcX10_chr47	196553	197555	-	TCSX10.9075.R	ND	ND	ND	ND	-	2.84126	putative_trans-sialidase_[Leptomonas_pyrrhocoris]
TcX10_chr47	256209	258694	-	TCSX10.9095.9.R	55	258673(1)	ND	ND	-	63.1898	Not_Found
TcX10_chr47	313941	315218	-	TCSX10.9056.1.R	10	ND	ND	ND	-	6.40436	glutamamyl_carboxypeptidase_[Trypanosoma_cruzi_strain_CL_Brener]
TcX10_chr47	359148	359592	-	TCSX10.9051.1.R	13	ND	ND	ND	-	14.037	UDP-Gal_or_UDP-GlcNAc-dependent_glycosyltransferase_[Trypanosoma_cruzi_strain_CL_Brener]
TcX10_chr47	154082	154435	-	TCSX10.9015.1.R	7	ND	ND	ND	-	9.13596	Not_Found
TcX10_chr47	265288	267830	-	TCSX10.9095.3.R	81	267827(2)	ND	ND	-	44.1454	amino_acid_transporter_[Trypanosoma_cruzi_strain_CL_Brener]
TcX10_chr47	126973	127505	-	TCSX10.9003.2.R	4	127486(1)	ND	ND	-	3.70432	Not_Found
TcX10_chr47	247601	249650	-	TCSX10.9093.4.R	29	249647(2)	ND	ND	-	26.9043	Not_Found
TcX10_chr47	319079	320062	-	TCSX10.9058.1.R	9	ND	ND	ND	-	3.31439	glutamamyl_carboxypeptidase_[Trypanosoma_cruzi_strain_CL_Brener]
TcX10_chr47	282865	284527	-	TCSX10.9097.1.R	8	ND	ND	ND	-	3.15308	dihydrouridine_synthase_(Dus),_partial_[Trypanosoma_cruzi_strain_CL_Brener]
TcX10_chr47	159999	160318	-	TCSX10.9019.1.R	6	ND	ND	ND	-	7.53057	Not_Found
TcX10_chr47	316831	318445	-	TCSX10.9057.1.R	19	ND	ND	ND	-	13.8765	glutamamyl_carboxypeptidase_[Trypanosoma_cruzi_strain_CL_Brener]
TcX10_chr47	136372	137080	-	TCSX10.9012.R	ND	ND	1	ND	-	2.71415	hypothetical_protein_[Trypanosoma_cruzi_strain_CL_Brener]
TcX10_chr47	46384	47077	.	TCSX10.8959.X	ND	ND	ND	ND	-	1.74481	hypothetical_protein_[Trypanosoma_cruzi_strain_CL_Brener]
TcX10_chr47	301161	301817	.	TCSX10.9104.X	ND	ND	ND	ND	-	13.6543	hypothetical_protein_[Trypanosoma_cruzi_strain_CL_Brener]
TcX10_chr47	175605	176317	.	TCSX10.9031.X	ND	ND	ND	ND	-	4.5652	hypothetical_protein_[Trypanosoma_cruzi_strain_CL_Brener]
TcX10_chr47	284776	285998	.	TCSX10.9098.X	ND	ND	ND	ND	-	2.75829	Not_Found
TcX10_chr47	135196	135749	.	TCSX10.9008.X	ND	ND	ND	ND	-	3.6726	hypothetical_protein_[Trypanosoma_cruzi_strain_CL_Brener]
TcX10_chr47	302479	303366	.	TCSX10.9105.X	ND	ND	ND	ND	-	2.87541	dihydrouridine_synthase_(Dus),_partial_[Trypanosoma_cruzi_strain_CL_Brener]
TcX10_chr47	287439	287713	.	TCSX10.9100.X	ND	ND	ND	ND	-	18.7103	Not_Found
TcX10_chr47	177133	177779	.	TCSX10.9033.X	ND	ND	ND	ND	-	1.77119	hypothetical_protein_[Trypanosoma_cruzi_strain_CL_Brener]
TcX10_chr47	119036	120086	.	TCSX10.8998.X	ND	ND	ND	ND	-	5.20015	hypothetical_protein_[Trypanosoma_cruzi_strain_CL_Brener]
TcX10_chr47	348823	349300	.	TCSX10.9043.X	ND	ND	ND	ND	-	5.11046	hypothetical_protein_[Trypanosoma_cruzi_strain_CL_Brener]
TcX10_chr47	170596	171475	.	TCSX10.9027.1.X	ND	ND	ND	ND	-	2.68783	hypothetical_protein_[Trypanosoma_cruzi_strain_CL_Brener]
TcX10_chr47	120187	120453	.	TCSX10.9001.X	ND	ND	ND	ND	-	52.902	Not_Found
TcX10_chr47	144774	145251	.	TCSX10.9036.X	ND	ND	ND	ND	-	3.60738	hypothetical_protein_[Trypanosoma_cruzi_strain_CL_Brener]
TcX10_chr47	346043	346329	.	TCSX10.9042.X	ND	ND	ND	ND	-	13.6226	Not_Found
TcX10_chr47	6132	6681	.	TCSX10.8937.X	ND	ND	ND	ND	-	8.36877	hypothetical_protein_[Trypanosoma_cruzi_strain_CL_Brener]
TcX10_chr47	371736	372298	.	TCSX10.9065.X	ND	ND	ND	ND	-	2.232	UDP-Gal_or_UDP-GlcNAc-dependent_glycosyltransferase_[Trypanosoma_cruzi_strain_CL_Brener]
TcX10_chr47	206201	206606	.	TCSX10.9080.X	ND	ND	ND	ND	-	10.0262	Not_Found
TcX10_chr47	154538	155458	.	TCSX10.9016.X	ND	ND	ND	ND	-	4.3119	hypothetical_protein_[Trypanosoma_cruzi_strain_CL_Brener]
TcX10_chr47	96170	97083	.	TCSX10.8978.X	ND	ND	ND	ND	-	8.18309	hypothetical_protein_[Trypanosoma_cruzi_strain_CL_Brener]
TcX10_chr47	77857	78333	.	TCSX10.9039.X	ND	ND	ND	ND	-	18.713	Not_Found
TcX10_chr47	56226	56878	.	TCSX10.9004.X	ND	ND	ND	ND	-	3.316	hypothetical_protein_[Trypanosoma_cruzi_strain_CL_Brener]
TcX10_chr47	49333	50016	.	TCSX10.8993.X	ND	ND	ND	ND	-	2.5957	hypothetical_protein_[Trypanosoma_cruzi_strain_CL_Brener]
TcX10_chr47	53183	53959	.	TCSX10.8996.X	ND	ND	ND	ND	-	9.09872	hypothetical_protein_[Trypanosoma_cruzi_strain_CL_Brener]
TcX10_chr47	47965	48552	.	TCSX10.8990.X	ND	ND	ND	ND	-	2.48691	hypothetical_protein_[Trypanosoma_cruzi_strain_CL_Brener]
TcX10_chr47	153370	153850	.	TCSX10.9014.X	ND	ND	ND	ND	-	3.2675	hypothetical_protein_[Trypanosoma_cruzi_strain_CL_Brener]
TcX10_chr47	140083	140549	.	TCSX10.9026.X	ND	ND	ND	ND	-	4.40169	hypothetical_protein_[Trypanosoma_cruzi_strain_CL_Brener]
TcX10_chr47	360967	361336	.	TCSX10.9054.X	ND	ND	ND	ND	-	10.7589	Not_Found
TcX10_chr47	193747	195081	.	TCSX10.9074.X	ND	ND	ND	ND	-	6.96636	putative_amino_acid_transporter_PAT1_[Trypanosoma_grayi]
TcX10_chr47	165238	165960	.	TCSX10.9025.X	ND	ND	ND	ND	-	3.12864	Not_Found
TcX10_chr47	198912	200648	.	TCSX10.9076.1.X	ND	ND	ND	ND	-	8.88745	Not_Found
TcX10_chr47	184189	187271	.	TCSX10.9070.X	ND	ND	ND	ND	-	1.67234	TcC31.12_[Trypanosoma_grayi]
TcX10_chr47	137899	138506	.	TCSX10.9024.X	ND	ND	ND	ND	-	2.15578	hypothetical_protein_[Trypanosoma_cruzi_strain_CL_Brener]
TcX10_chr47	127506	128549	.	TCSX10.9003.1.X	ND	ND	ND	ND	-	2.57849	hypothetical_protein_[Trypanosoma_cruzi_strain_CL_Brener]
TcX10_chr47	87455	87915	.	TCSX10.8969.X	ND	ND	ND	ND	-	4.19156	hypothetical_protein_[Trypanosoma_cruzi_strain_CL_Brener]
TcX10_chr47	236566	238056	.	TCSX10.9091.X	ND	ND	ND	ND	-	88.9306	amino_acid_transporter_[Trypanosoma_cruzi_strain_CL_Brener]
TcX10_chr47	296937	298099	.	TCSX10.9102.1.X	ND	ND	ND	ND	-	3.17124	dihydrouridine_synthase_(Dus)_[Trypanosoma_cruzi_strain_CL_Brener]
TcX10_chr47	304269	304882	.	TCSX10.9106.X	ND	ND	ND	ND	-	4.04942	Not_Found
TcX10_chr47	13424	13792	.	TCSX10.8942.X	ND	ND	ND	ND	-	5.67045	Not_Found
TcX10_chr47	363213	363749	.	TCSX10.9060.X	ND	ND	ND	ND	-	3.39496	Not_Found
TcX10_chr47	129087	130050	.	TCSX10.9006.X	ND	ND	ND	ND	-	2.27356	hypothetical_protein_[Trypanosoma_cruzi_strain_CL_Brener]
TcX10_chr47	133503	134764	.	TCSX10.9010.X	ND	ND	ND	ND	-	5.44394	hypothetical_protein_[Trypanosoma_cruzi_strain_CL_Brener]
TcX10_chr47	336237	336922	.	TCSX10.9069.X	ND	ND	ND	ND	-	44.2499	glutamamyl_carboxypeptidase,_partial_[Trypanosoma_cruzi_strain_CL_Brener]
TcX10_chr47	130682	131066	.	TCSX10.9005.X	ND	ND	ND	ND	-	5.15568	hypothetical_protein_[Trypanosoma_cruzi_strain_CL_Brener]
TcX10_chr47	180598	180847	.	TCSX10.9037.X	ND	ND	ND	ND	-	28.1149	hypothetical_protein_[Trypanosoma_cruzi_strain_CL_Brener]
TcX10_chr47	93449	93893	.	TCSX10.8974.X	ND	ND	ND	ND	-	16.9425	hypothetical_protein_[Trypanosoma_cruzi_strain_CL_Brener]
TcX10_chr47	253912	255488	.	TCSX10.9094.X	ND	ND	ND	ND	-	16.6137	Not_Found
TcX10_chr47	386306	387411	.	TCSX10.9046.X	ND	ND	ND	ND	-	4.53678	Not_Found
TcX10_chr47	91818	92393	.	TCSX10.8973.X	ND	ND	ND	ND	-	4.07775	hypothetical_protein_[Trypanosoma_cruzi_strain_CL_Brener]
TcX10_chr47	396170	396377	.	TCSX10.9108.X	ND	ND	ND	ND	-	38.0141	Not_Found
